# Supplementary material for: Genome-wide identification of pathogenicity factors of the free-living amoeba Naegleria fowleri
Source: BMC Genomics. 2014 Jun 19;15(1):496. doi: 10.1186/1471-2164-15-496 (PMC4082629; doi:10.1186/1471-2164-15-496)
Supplement: Supplementary file 1 — Additional file 1: Primer sequences. Primers used to determine the contents of ribosomal and mitochondrial DNA relative to the genomic DNA used as the starting material for genome sequencing. (XLSX 12 KB) [file 12864_2013_6196_MOESM1_ESM.xlsx]

## Sheet: Tabelle1
Target	Forward primer	Reverse primer
18S rDNA	CATGTGACCAACTAAGGCGAAAG	CGACGGTATCTAATCGTCTTCGA
Mitochondrial DNA	AAGCTTGAACCAGGAATGTCATG	CGCTTGCTCCTAAATACAGTCATTAT
Glutathione S transferase III homolog	TTAGTTCCTGTCGATCTTTCAAAG	AGCCGTCGTCTTCAAGAACTG
